# Supplementary material for: Modelling the Impact of Temperature-Induced Life History Plasticity and Mate Limitation on the Epidemic Potential of a Marine Ectoparasite
Source: PLoS One. 2014 Feb 5;9(2):e88465. doi: 10.1371/journal.pone.0088465 (PMC3914972; doi:10.1371/journal.pone.0088465)
Supplement: Appendix S2 — Matrices of sea lice sensitivities (means and standard deviations) at 4°C, 8°C, 12°C, 16°C and 20°C and for attachment rates of 0.001, 0.01, 0.1, 0.5 and 0.9. (XLSX) [file pone.0088465.s002.xlsx]

## Sheet: Sensitivity means
Groner, ML, Gettinby, G, Stormoen, M, Revie, CW and Cox, R.
Modelling the impact of temperature-induced life-history plasticity and mate limitation on the epidemic potential of a marine ectoparasite.
Supporting Information 2
Sensitivity means
Attachment				0.001									0.01									0.1									0.5									0.9
Temperature
4		Eggs	Copepodids	Chalimus	Preadults	Gravid_1	Between_Clutch	Gravid_2			Eggs	Copepodids	Chalimus	Preadults	Gravid_1	Between_Clutch	Gravid_2			Eggs	Copepodids	Chalimus	Preadults	Gravid_1	Between_Clutch	Gravid_2			Eggs	Copepodids	Chalimus	Preadults	Gravid_1	Between_Clutch	Gravid_2			Eggs	Copepodids	Chalimus	Preadults	Gravid_1	Between_Clutch	Gravid_2
	Eggs	0.132466	0.00555531	0.003434	0.00363678	2.08897e-05	0.000694153	1.6497e-05		Eggs	0.161718	0.0135237	0.00426783	0.00285825	5.698e-05	0.00104115	4.47115e-05		Eggs	0.174441	0.0222893	0.00432577	0.00257005	0.000107363	0.00110376	8.09212e-05		Eggs	0.17481	0.0291411	0.00401172	0.00210478	0.000141465	0.00090012	0.000129374		Eggs	0.17672	0.0355086	0.00394102	0.00206479	0.000196873	0.000946115	0.000164925
	Copepodids	0.202139	0.00842649	0.00514908	0.00494677	3.17227e-05	0.00106781	2.52686e-05		Copepodids	0.257813	0.0215195	0.0066753	0.00446393	9.00507e-05	0.00164334	7.04729e-05		Copepodids	0.296998	0.0378955	0.00729213	0.00434163	0.000181667	0.00186291	0.000136442		Copepodids	0.321547	0.0535036	0.00727622	0.00383252	0.000259936	0.0016374	0.000234859		Copepodids	0.330539	0.0662531	0.00726026	0.00381779	0.000367804	0.00174897	0.000304124
	Chalimus	15.1478	0.631757	0.383359	0.366245	0.0023675	0.079926	0.00189227		Chalimus	11.247	0.938747	0.290099	0.194267	0.00392156	0.0715864	0.00306988		Chalimus	10.2341	1.30568	0.250724	0.149312	0.00625244	0.0640672	0.00469191		Chalimus	10.1214	1.68359	0.228062	0.120262	0.00818064	0.0513735	0.00736583		Chalimus	9.93887	1.99099	0.217081	0.114327	0.011059	0.052374	0.00910192
	Preadults	13.7369	0.575488	0.30359	0.265436	0.00210465	0.0743628	0.00176476		Preadults	16.8541	1.40784	0.45718	0.280703	0.00575884	0.106109	0.0045508		Preadults	18.5885	2.37167	0.465784	0.266463	0.0112046	0.114971	0.00841962		Preadults	20.9569	3.48862	0.501521	0.24096	0.0166385	0.104616	0.015001		Preadults	20.6543	4.1427	0.466476	0.229293	0.0225288	0.106924	0.0185952
	Gravid_1	52.8806	2.23029	1.32024	1.41863	0.00718793	0.292281	0.00697301		Gravid_1	55.5362	4.64411	1.46968	0.960133	0.0184673	0.345958	0.014845		Gravid_1	55.1005	7.03079	1.36233	0.790303	0.0327578	0.336376	0.0246335		Gravid_1	59.703	9.94653	1.39786	0.703548	0.0465802	0.293868	0.0421675		Gravid_1	54.2785	10.8998	1.22055	0.620977	0.0580593	0.276647	0.0481583
	Between_Clutch	33.7883	1.42854	0.828022	0.8901	0.00422863	0.194162	0.00463888		Between_Clutch	33.6625	2.81495	0.894324	0.574637	0.0108162	0.208712	0.00895264		Between_Clutch	33.83	4.31616	0.834282	0.47947	0.0197882	0.204745	0.0149933		Between_Clutch	41.5754	6.92441	0.981749	0.484156	0.0318605	0.200616	0.0287652		Between_Clutch	38.1057	7.64807	0.856648	0.430582	0.0399738	0.189432	0.0329466
	Gravid_2	71.6878	3.01628	1.77466	1.8699	0.00993012	0.376332	0.00896229		Gravid_2	76.3101	6.3764	1.98754	1.29917	0.0251478	0.454385	0.0194748		Gravid_2	75.9068	9.67853	1.85391	1.07552	0.0445785	0.450616	0.0329731		Gravid_2	80.0143	13.3082	1.85164	0.926903	0.061529	0.381957	0.0546843		Gravid_2	74.06	14.8353	1.64318	0.831578	0.0779318	0.364773	0.0633124
8		Eggs	Copepodids	Chalimus	Preadults	Gravid_1	Between_Clutch	Gravid_2			Eggs	Copepodids	Chalimus	Preadults	Gravid_1	Between_Clutch	Gravid_2			Eggs	Copepodids	Chalimus	Preadults	Gravid_1	Between_Clutch	Gravid_2			Eggs	Copepodids	Chalimus	Preadults	Gravid_1	Between_Clutch	Gravid_2			Eggs	Copepodids	Chalimus	Preadults	Gravid_1	Between_Clutch	Gravid_2
	Eggs	0.146382	0.00712892	0.005857	0.00545948	2.8671e-05	0.000813726	1.91802e-05		Eggs	0.176543	0.0168334	0.00714016	0.00404532	7.94628e-05	0.00113257	4.80313e-05		Eggs	0.185541	0.0263551	0.00720389	0.00357603	0.000146722	0.00120597	8.64191e-05		Eggs	0.183888	0.0334945	0.00658878	0.00300235	0.000196082	0.000995231	0.000138678		Eggs	0.183547	0.0396012	0.00638584	0.00284944	0.000262995	0.00101321	0.000169701
	Copepodids	0.248959	0.0120204	0.0095092	0.0079717	4.89399e-05	0.00139518	3.26855e-05		Copepodids	0.31423	0.0298838	0.0124934	0.00705554	0.000140467	0.00200063	8.46975e-05		Copepodids	0.355697	0.0504305	0.0136049	0.0068022	0.000279941	0.00228592	0.000163549		Copepodids	0.377509	0.0685946	0.0133251	0.00610477	0.00040239	0.00202148	0.000281068		Copepodids	0.384797	0.0827705	0.0130991	0.00591728	0.000552273	0.00210348	0.000351395
	Chalimus	9.77934	0.472503	0.371074	0.308358	0.0019147	0.0549391	0.00128751		Chalimus	7.28474	0.692822	0.288576	0.163178	0.00325072	0.0463315	0.00196143		Chalimus	6.68242	0.947262	0.254632	0.127517	0.00525329	0.0428164	0.00306274		Chalimus	6.59845	1.19828	0.231594	0.106308	0.00703492	0.0352002	0.00489201		Chalimus	6.5392	1.40515	0.220541	0.100127	0.00939726	0.0355915	0.00594096
	Preadults	11.0621	0.53626	0.405573	0.272572	0.00215822	0.0632543	0.00148524		Preadults	13.1267	1.24925	0.544956	0.284156	0.00575736	0.0827457	0.00350379		Preadults	14.2834	2.02665	0.594691	0.26706	0.0110701	0.0904369	0.00647136		Preadults	15.647	2.84569	0.567079	0.244213	0.0163536	0.0822218	0.0114393		Preadults	15.6906	3.38049	0.569104	0.229889	0.0220465	0.0842063	0.014087
	Gravid_1	51.046	2.49236	2.09754	2.3109	0.00878262	0.293219	0.00692549		Gravid_1	51.7876	4.93413	2.10033	1.16423	0.0222165	0.32303	0.0136883		Gravid_1	49.9231	7.08193	1.97693	0.937805	0.0382212	0.311938	0.0223143		Gravid_1	51.712	9.41173	1.85968	0.826318	0.0530845	0.267845	0.0372844		Gravid_1	47.0647	10.1526	1.66054	0.716318	0.0649222	0.249117	0.0417105
	Between_Clutch	30.1356	1.47476	1.25972	1.50615	0.00475011	0.180111	0.00425976		Between_Clutch	28.8149	2.74659	1.17395	0.642407	0.0120269	0.179518	0.00760953		Between_Clutch	28.0848	3.98442	1.13339	0.521217	0.0211428	0.173792	0.0124326		Between_Clutch	33.3661	6.07091	1.19946	0.527314	0.0335758	0.168943	0.0235096		Between_Clutch	30.9203	6.67013	1.09377	0.46671	0.0419128	0.160565	0.0268831
	Gravid_2	70.0408	3.41473	2.84009	2.98321	0.0122485	0.383785	0.00905722		Gravid_2	74.5311	7.09355	2.98064	1.64346	0.0316569	0.451043	0.0190927		Gravid_2	71.616	10.148	2.79437	1.32763	0.054122	0.435464	0.0311126		Gravid_2	71.6511	13.0102	2.5427	1.12686	0.0723832	0.359379	0.0499051		Gravid_2	66.8881	14.3908	2.31663	1.00364	0.091051	0.344368	0.0575086
12		Eggs	Copepodids	Chalimus	Preadults	Gravid_1	Between_Clutch	Gravid_2			Eggs	Copepodids	Chalimus	Preadults	Gravid_1	Between_Clutch	Gravid_2			Eggs	Copepodids	Chalimus	Preadults	Gravid_1	Between_Clutch	Gravid_2			Eggs	Copepodids	Chalimus	Preadults	Gravid_1	Between_Clutch	Gravid_2			Eggs	Copepodids	Chalimus	Preadults	Gravid_1	Between_Clutch	Gravid_2
	Eggs	0.164223	0.0107846	0.0112172	0.0080775	4.07692e-05	0.000952431	2.23272e-05		Eggs	0.191038	0.0234978	0.0128799	0.00593902	0.000113997	0.00124126	5.16566e-05		Eggs	0.19382	0.0338032	0.0124976	0.00509309	0.000201146	0.00127119	8.83037e-05		Eggs	0.188907	0.0403262	0.011187	0.00418241	0.000261065	0.00103981	0.000138253		Eggs	0.189204	0.0464821	0.010319	0.00402599	0.000355726	0.00106304	0.000168688
	Copepodids	0.321048	0.0208869	0.0204256	0.013565	8.04334e-05	0.00185828	4.32823e-05		Copepodids	0.394441	0.0483746	0.0260863	0.0120045	0.000234949	0.00254851	0.000105883		Copepodids	0.428171	0.074504	0.0273394	0.0111807	0.000442988	0.00278686	0.000193311		Copepodids	0.445925	0.0948422	0.0258673	0.00979348	0.000618292	0.00243737	0.00032323		Copepodids	0.456942	0.1117	0.0243342	0.00963816	0.000865081	0.00255258	0.00040355
	Chalimus	5.66121	0.368301	0.355324	0.233412	0.00141601	0.0327721	0.000763202		Chalimus	4.31246	0.528953	0.283758	0.130589	0.00256746	0.0278332	0.00115642		Chalimus	3.97968	0.692293	0.253204	0.103681	0.00411388	0.0258291	0.00179133		Chalimus	4.02113	0.853982	0.230959	0.0879191	0.00558808	0.021902	0.00290201		Chalimus	4.14058	1.00963	0.217497	0.0868397	0.00787813	0.0230563	0.00363881
	Preadults	8.30435	0.542623	0.566885	0.2727	0.00207289	0.0480814	0.00112293		Preadults	9.72424	1.19481	0.677939	0.284103	0.00571436	0.0622827	0.00259059		Preadults	10.3654	1.80436	0.675434	0.264326	0.0105693	0.0664029	0.00460697		Preadults	11.3675	2.42129	0.691674	0.239774	0.0155106	0.0613406	0.0081453		Preadults	11.4003	2.79498	0.644355	0.228306	0.0211674	0.0628435	0.00995586
	Gravid_1	50.2317	3.31467	3.66063	2.96953	0.0111778	0.293912	0.0069029		Gravid_1	47.5605	5.85157	3.23261	1.46753	0.0274365	0.301541	0.0125527		Gravid_1	44.2021	7.70085	2.85449	1.13671	0.0446419	0.28088	0.0194962		Gravid_1	44.7303	9.55063	2.67505	0.974757	0.0598324	0.238279	0.0316979		Gravid_1	40.2606	9.90315	2.24331	0.845903	0.0730946	0.21904	0.0347914
	Between_Clutch	27.438	1.8202	2.10312	1.82291	0.00561595	0.165953	0.00390754		Between_Clutch	23.2167	2.8595	1.59003	0.720493	0.0131107	0.14696	0.00612294		Between_Clutch	22.4093	3.90572	1.45667	0.570861	0.022305	0.140981	0.00978776		Between_Clutch	26.7677	5.71861	1.60726	0.579408	0.0352187	0.14043	0.0186908		Between_Clutch	24.1534	5.94991	1.36342	0.505355	0.0431222	0.129612	0.0206119
	Gravid_2	72.4544	4.76515	5.10374	4.04848	0.0162878	0.405544	0.00949828		Gravid_2	71.2074	8.75258	4.76033	2.17274	0.040712	0.440624	0.0183298		Gravid_2	66.9374	11.6459	4.29693	1.70111	0.0667822	0.415922	0.0288368		Gravid_2	65.4326	13.9341	3.85008	1.41045	0.0866134	0.34089	0.045255		Gravid_2	59.9175	14.6941	3.29056	1.24708	0.10771	0.319418	0.0506133
16		Eggs	Copepodids	Chalimus	Preadults	Gravid_1	Between_Clutch	Gravid_2			Eggs	Copepodids	Chalimus	Preadults	Gravid_1	Between_Clutch	Gravid_2			Eggs	Copepodids	Chalimus	Preadults	Gravid_1	Between_Clutch	Gravid_2			Eggs	Copepodids	Chalimus	Preadults	Gravid_1	Between_Clutch	Gravid_2			Eggs	Copepodids	Chalimus	Preadults	Gravid_1	Between_Clutch	Gravid_2
	Eggs	0.181329	0.0188783	0.0215708	0.013165	5.93074e-05	0.0010779	2.5083e-05		Eggs	0.197379	0.0340178	0.0220305	0.00788725	0.00015297	0.00132945	5.41809e-05		Eggs	0.19605	0.0439891	0.0199814	0.00665343	0.000255416	0.00129364	8.70698e-05		Eggs	0.190302	0.0493703	0.0165826	0.00562173	0.000337012	0.0011147	0.000143103		Eggs	0.188451	0.0465126	0.010342	0.00409752	0.000355575	0.00107528	0.000171406
	Copepodids	0.409212	0.0419988	0.0437903	0.0240566	0.000136118	0.00243367	5.61872e-05		Copepodids	0.47126	0.0808641	0.0508826	0.0186526	0.000364997	0.00314996	0.000128081		Copepodids	0.493975	0.11046	0.0491104	0.0166876	0.000642792	0.00323513	0.00021736		Copepodids	0.505102	0.130266	0.0430397	0.0148056	0.00089736	0.00293585	0.000375551		Copepodids	0.452443	0.111138	0.0242522	0.00977228	0.000857912	0.00256261	0.000407042
	Chalimus	3.28619	0.337855	0.342378	0.185303	0.0010944	0.0195625	0.000451895		Chalimus	2.59876	0.445768	0.277761	0.102454	0.002014	0.017321	0.000704191		Chalimus	2.52258	0.563477	0.248251	0.0850492	0.00328211	0.0164579	0.00110527		Chalimus	2.657	0.682879	0.223049	0.0774626	0.00473675	0.015365	0.00196209		Chalimus	4.08998	1.00221	0.216189	0.0879797	0.00778602	0.0230721	0.00365876
	Preadults	6.26545	0.646609	0.795274	0.277172	0.00205787	0.0371775	0.000861303		Preadults	7.24708	1.24852	1.00258	0.274517	0.00549214	0.0477835	0.00194607		Preadults	7.79837	1.75187	0.959698	0.25544	0.00994011	0.0503204	0.00338559		Preadults	8.48762	2.19829	0.795506	0.234562	0.0147004	0.0481805	0.00617174		Preadults	11.2102	2.76474	0.644857	0.229381	0.0206646	0.062361	0.00993253
	Gravid_1	46.8353	4.90037	6.05298	4.24888	0.0142085	0.27667	0.00645137		Gravid_1	42.7653	7.36692	5.06252	1.67061	0.0320614	0.279313	0.011379		Gravid_1	39.2894	8.80885	4.23308	1.30677	0.0499347	0.25178	0.0169344		Gravid_1	38.2017	9.91237	3.41936	1.10133	0.0652634	0.215345	0.0276358		Gravid_1	39.9773	9.87284	2.23977	0.851528	0.0726103	0.21984	0.0350489
	Between_Clutch	22.0856	2.32844	3.0934	2.41211	0.00627667	0.133637	0.0031266		Between_Clutch	18.5047	3.19036	2.34994	0.713236	0.0135917	0.120808	0.00492472		Between_Clutch	17.8355	4.0075	2.05588	0.589305	0.0224324	0.113902	0.00766733		Between_Clutch	20.992	5.45489	1.92016	0.599281	0.0351916	0.116322	0.0149353		Between_Clutch	24.2365	5.99372	1.37486	0.513021	0.0432781	0.13141	0.0209716
	Gravid_2	69.6814	7.26528	8.70164	5.78635	0.021261	0.398515	0.00927625		Gravid_2	66.3958	11.4049	7.58769	2.55404	0.0493717	0.424423	0.0172649		Gravid_2	61.8069	13.8287	6.56047	2.04285	0.0780945	0.390064	0.0261995		Gravid_2	57.4753	14.8515	5.07144	1.63579	0.0969014	0.316381	0.0404831		Gravid_2	59.6399	14.6869	3.29431	1.25848	0.107228	0.321415	0.0511247
20		Eggs	Copepodids	Chalimus	Preadults	Gravid_1	Between_Clutch	Gravid_2			Eggs	Copepodids	Chalimus	Preadults	Gravid_1	Between_Clutch	Gravid_2			Eggs	Copepodids	Chalimus	Preadults	Gravid_1	Between_Clutch	Gravid_2			Eggs	Copepodids	Chalimus	Preadults	Gravid_1	Between_Clutch	Gravid_2			Eggs	Copepodids	Chalimus	Preadults	Gravid_1	Between_Clutch	Gravid_2
	Eggs	0.184881	0.0257243	0.030187	0.0165817	6.98957e-05	0.00111722	2.58219e-05		Eggs	0.195938	0.0408647	0.0284146	0.00952037	0.000167125	0.00132089	5.31455e-05		Eggs	0.19509	0.0499547	0.0236717	0.00746317	0.000281741	0.0013114	8.70158e-05		Eggs	0.18814	0.053767	0.0194314	0.0061078	0.000357506	0.00109644	0.000138499		Eggs	0.18769	0.0581262	0.0175787	0.00567682	0.000472496	0.00111295	0.000166256
	Copepodids	0.455637	0.0622739	0.0657724	0.0313317	0.000176308	0.00275202	6.30871e-05		Copepodids	0.499188	0.10353	0.0690897	0.0231636	0.000426205	0.00334489	0.000134263		Copepodids	0.519157	0.132479	0.0620994	0.0197677	0.000748229	0.00346428	0.000229495		Copepodids	0.522933	0.148642	0.0530671	0.0168679	0.000996365	0.00302545	0.000380997		Copepodids	0.528809	0.162414	0.0480596	0.0158626	0.00134059	0.00311342	0.000462901
	Chalimus	2.40745	0.329339	0.334014	0.157333	0.000937892	0.0145483	0.000333633		Chalimus	2.00037	0.414536	0.272281	0.0915535	0.00170924	0.0133635	0.000536307		Chalimus	2.04078	0.520073	0.242092	0.0774995	0.00293965	0.0135555	0.000897596		Chalimus	2.19992	0.622943	0.220006	0.0706086	0.00420697	0.0126607	0.00159156		Chalimus	2.37659	0.724915	0.210492	0.0707896	0.00607078	0.0139082	0.00206054
	Preadults	5.41089	0.743714	0.994824	0.269402	0.00207844	0.0326132	0.000751356		Preadults	6.18884	1.29353	1.16217	0.26736	0.00515215	0.0410308	0.00165162		Preadults	6.73553	1.72371	0.855953	0.24995	0.00953612	0.0444209	0.0029461		Preadults	7.46498	2.12531	0.773097	0.229932	0.0139676	0.0424025	0.00534437		Preadults	7.81195	2.41857	0.785153	0.219622	0.0192826	0.0451294	0.00672888
	Gravid_1	45.0285	6.33211	8.47427	6.79615	0.0157229	0.270053	0.00627122		Gravid_1	40.4974	8.45605	6.39898	2.02709	0.0334659	0.266033	0.0107092		Gravid_1	36.7214	9.38155	4.49516	1.37604	0.0517421	0.240013	0.0159095		Gravid_1	36.2055	10.3335	3.74568	1.15146	0.0665937	0.203563	0.0256854		Gravid_1	32.6887	10.1486	3.17058	0.969303	0.0794906	0.187544	0.0280325
	Between_Clutch	20.1693	2.87503	4.39113	4.43647	0.00653023	0.124164	0.00290119		Between_Clutch	16.837	3.52812	2.96419	0.904647	0.0136277	0.111006	0.00447354		Between_Clutch	15.9134	4.07082	1.99384	0.591972	0.0221809	0.103842	0.00688775		Between_Clutch	19.4403	5.55136	2.01723	0.614512	0.0353112	0.108112	0.0136449		Between_Clutch	17.3878	5.41977	1.73338	0.513399	0.0415706	0.098575	0.0147612
	Gravid_2	68.4518	9.56907	12.1812	8.6697	0.0241577	0.398772	0.00924007		Gravid_2	64.3081	13.3815	9.78823	3.19702	0.0528149	0.415969	0.0167148		Gravid_2	58.4761	14.9025	7.07403	2.17302	0.0817754	0.376843	0.0249472		Gravid_2	55.9652	15.9134	5.72692	1.76123	0.102008	0.308852	0.0388744		Gravid_2	50.0837	15.4793	4.76369	1.47222	0.1208	0.282127	0.0420514

## Sheet: Sensitivity standard deviations
Groner, ML, Gettinby, G, Stormoen, M, Revie, CW and Cox, R.
Modelling the impact of temperature-induced life-history plasticity and mate limitation on the epidemic potential of a marine ectoparasite.
Supporting Information 2
Sensitivity standard deviations
Attachment				0.001									0.01									0.1									0.5									0.9
Temperature
4		Eggs	Copepodids	Chalimus	Preadults	Gravid_1	Between_Clutch	Gravid_2			Eggs	Copepodids	Chalimus	Preadults	Gravid_1	Between_Clutch	Gravid_2			Eggs	Copepodids	Chalimus	Preadults	Gravid_1	Between_Clutch	Gravid_2			Eggs	Copepodids	Chalimus	Preadults	Gravid_1	Between_Clutch	Gravid_2			Eggs	Copepodids	Chalimus	Preadults	Gravid_1	Between_Clutch	Gravid_2
	Eggs	0.0558923	0.00239332	0.00194762	0.00428534	1.34523e-05	0.000538998	1.3616e-05		Eggs	0.0280271	0.00237118	0.00163888	0.001483	1.98786e-05	0.000665473	2.95779e-05		Eggs	0.0160614	0.00207494	0.00101424	0.000578112	2.62638e-05	0.000309195	2.32678e-05		Eggs	0.0170786	0.0026606	0.000870698	0.000605456	3.99522e-05	0.000315246	4.85784e-05		Eggs	0.0165408	0.00299094	0.000864022	0.000652628	5.8938e-05	0.000335542	6.20636e-05
	Copepodids	0.0898348	0.0036998	0.00297417	0.00444717	2.02223e-05	0.00073877	1.81724e-05		Copepodids	0.0487164	0.00388537	0.00204376	0.00166975	2.88459e-05	0.000858784	3.79672e-05		Copepodids	0.0350983	0.00398108	0.00124245	0.000869542	4.16149e-05	0.000458694	3.41216e-05		Copepodids	0.0478173	0.00689899	0.00122774	0.00105611	8.13014e-05	0.00050103	7.4845e-05		Copepodids	0.0488854	0.00796013	0.00129305	0.00113211	0.000117234	0.0005477	9.80655e-05
	Chalimus	6.8311	0.281173	0.217257	0.327495	0.00149252	0.0580656	0.00142686		Chalimus	2.20044	0.175734	0.0851924	0.0719589	0.00124749	0.0367402	0.0016247		Chalimus	1.30636	0.149016	0.0401217	0.0293302	0.00143856	0.0154145	0.00114472		Chalimus	1.68733	0.246186	0.0360991	0.0331312	0.00267681	0.0153086	0.00226222		Chalimus	1.71046	0.285267	0.0363187	0.0338295	0.00369868	0.016041	0.00283535
	Preadults	7.96824	0.340882	0.35748	0.149005	0.00147689	0.0558928	0.0013471		Preadults	3.48614	0.286342	0.32801	0.0550205	0.0014679	0.0424578	0.00187109		Preadults	2.98825	0.354482	0.228628	0.0275076	0.00215738	0.0224894	0.00166961		Preadults	4.15836	0.6525	0.551799	0.0281864	0.00494506	0.0253861	0.00368144		Preadults	4.07174	0.75528	0.153111	0.0283972	0.00625743	0.0256715	0.00455314
	Gravid_1	27.281	1.19476	0.92556	3.73684	0.00318173	0.203089	0.00488893		Gravid_1	12.8857	1.08458	0.778048	0.659938	0.00347123	0.113768	0.00500001		Gravid_1	10.0117	1.22661	0.472284	0.115206	0.00371132	0.0481806	0.00363262		Gravid_1	9.86675	1.59151	0.918119	0.154674	0.00636128	0.0352974	0.00566981		Gravid_1	8.89414	1.7143	0.370522	0.151481	0.00727847	0.0302066	0.00610356
	Between_Clutch	25.0896	1.08798	0.809366	3.3922	0.0019822	0.179633	0.00427185		Between_Clutch	12.2102	1.02293	0.622924	0.488846	0.00257225	0.0848921	0.003662		Between_Clutch	9.41077	1.17948	0.388941	0.102328	0.00344281	0.0468138	0.00347119		Between_Clutch	10.7612	1.77854	0.861454	0.128283	0.00550571	0.0314702	0.00467027		Between_Clutch	10.3254	2.05146	0.334847	0.129313	0.00739197	0.0278729	0.00511032
	Gravid_2	36.4581	1.59371	1.19144	4.2297	0.00526468	0.217092	0.00520231		Gravid_2	25.7582	2.14872	1.08319	0.866435	0.00771326	0.119535	0.005141		Gravid_2	22.8317	2.844	0.650372	0.264996	0.0102434	0.0760394	0.00552278		Gravid_2	22.6294	3.67069	1.06514	0.25786	0.0141077	0.0520766	0.00719844		Gravid_2	21.898	4.2438	0.596412	0.262908	0.0189118	0.0524746	0.00872504
8		Eggs	Copepodids	Chalimus	Preadults	Gravid_1	Between_Clutch	Gravid_2			Eggs	Copepodids	Chalimus	Preadults	Gravid_1	Between_Clutch	Gravid_2			Eggs	Copepodids	Chalimus	Preadults	Gravid_1	Between_Clutch	Gravid_2			Eggs	Copepodids	Chalimus	Preadults	Gravid_1	Between_Clutch	Gravid_2			Eggs	Copepodids	Chalimus	Preadults	Gravid_1	Between_Clutch	Gravid_2
	Eggs	0.0565369	0.00277484	0.00331737	0.00781746	1.72048e-05	0.000416533	9.57191e-06		Eggs	0.0280271	0.00237118	0.00163888	0.001483	1.98786e-05	0.000665473	2.95779e-05		Eggs	0.0173073	0.00240698	0.00186043	0.000870259	3.72524e-05	0.000438629	3.38236e-05		Eggs	0.0152694	0.00255429	0.00134609	0.000825828	5.65084e-05	0.000327166	4.77434e-05		Eggs	0.0166809	0.00306142	0.00206771	0.000904305	7.6538e-05	0.000310771	5.40492e-05
	Copepodids	0.111574	0.00514772	0.00494147	0.00796199	3.21659e-05	0.000806187	1.80224e-05		Copepodids	0.0487164	0.00388537	0.00204376	0.00166975	2.88459e-05	0.000858784	3.79672e-05		Copepodids	0.0474105	0.00580375	0.00226445	0.00147198	7.03971e-05	0.000665787	5.02864e-05		Copepodids	0.0526608	0.00773513	0.0020159	0.00161323	0.00012711	0.000585926	8.31038e-05		Copepodids	0.0593064	0.00998638	0.00278717	0.0018697	0.000183589	0.000598897	0.000100435
	Chalimus	4.46505	0.20643	0.189228	0.295492	0.00127764	0.0327785	0.000732248		Chalimus	2.20044	0.175734	0.0851924	0.0719589	0.00124749	0.0367402	0.0016247		Chalimus	0.989726	0.123075	0.0382102	0.0274596	0.00136172	0.0119019	0.000893691		Chalimus	1.09267	0.165302	0.0316538	0.0284149	0.00236651	0.0100208	0.00140527		Chalimus	1.23638	0.215794	0.0405943	0.0325429	0.00342136	0.0101786	0.00167886
	Preadults	6.52789	0.310168	0.395304	0.12524	0.00180519	0.0459719	0.0010474		Preadults	3.48614	0.286342	0.32801	0.0550205	0.0014679	0.0424578	0.00187109		Preadults	2.50092	0.334304	1.03355	0.0272392	0.00299001	0.0202635	0.00150209		Preadults	3.11129	0.533572	0.245416	0.0233577	0.00454002	0.0192205	0.00273553		Preadults	3.39426	0.679346	0.562687	0.026512	0.006679	0.0204425	0.0034726
	Gravid_1	21.3878	1.06705	1.75709	9.0418	0.00379998	0.167267	0.00395769		Gravid_1	12.8857	1.08458	0.778048	0.659938	0.00347123	0.113768	0.00500001		Gravid_1	8.60403	1.16217	1.60655	0.137484	0.00471253	0.0420782	0.00320562		Gravid_1	8.36999	1.46353	0.539729	0.170104	0.00645433	0.0275557	0.00446213		Gravid_1	7.62686	1.5801	0.809834	0.182794	0.00845225	0.023608	0.00470388
	Between_Clutch	18.8039	0.932544	1.53117	8.06559	0.00211572	0.145915	0.00346138		Between_Clutch	12.2102	1.02293	0.622924	0.488846	0.00257225	0.0848921	0.003662		Between_Clutch	7.93547	1.11037	1.43503	0.119256	0.00410888	0.0402511	0.00293194		Between_Clutch	9.26936	1.67086	0.469849	0.148389	0.00639691	0.0294291	0.00431433		Between_Clutch	8.29077	1.77833	0.612998	0.147442	0.00798866	0.0268366	0.00478378
	Gravid_2	32.4499	1.59826	2.18468	9.92511	0.00654979	0.194187	0.00458458		Gravid_2	25.7582	2.14872	1.08319	0.866435	0.00771326	0.119535	0.005141		Gravid_2	21.7465	3.00853	2.00749	0.338901	0.013274	0.0807301	0.00571972		Gravid_2	21.3939	3.76549	0.880834	0.333802	0.0178276	0.0584445	0.00795373		Gravid_2	19.4069	4.03033	0.999062	0.329556	0.0222592	0.0554992	0.00904836
12		Eggs	Copepodids	Chalimus	Preadults	Gravid_1	Between_Clutch	Gravid_2			Eggs	Copepodids	Chalimus	Preadults	Gravid_1	Between_Clutch	Gravid_2			Eggs	Copepodids	Chalimus	Preadults	Gravid_1	Between_Clutch	Gravid_2			Eggs	Copepodids	Chalimus	Preadults	Gravid_1	Between_Clutch	Gravid_2			Eggs	Copepodids	Chalimus	Preadults	Gravid_1	Between_Clutch	Gravid_2
	Eggs	0.0563195	0.00366219	0.00663763	0.0162214	2.22959e-05	0.000478689	1.18627e-05		Eggs	0.0196869	0.00240569	0.00349406	0.00331952	2.92602e-05	0.000322821	1.36613e-05		Eggs	0.0135496	0.0023593	0.00208693	0.00108356	4.47942e-05	0.000331872	2.40116e-05		Eggs	0.0144709	0.00253458	0.0032953	0.00110984	6.71069e-05	0.000256076	3.48143e-05		Eggs	0.0154421	0.00284584	0.00285382	0.00118972	0.000100507	0.000260103	4.22854e-05
	Copepodids	0.134976	0.00818227	0.00995666	0.0176637	4.85152e-05	0.000986953	2.32668e-05		Copepodids	0.0603788	0.0063685	0.00462921	0.00422699	6.48258e-05	0.00065255	2.68362e-05		Copepodids	0.0481419	0.0064936	0.00298561	0.00224654	9.99451e-05	0.000646246	4.56738e-05		Copepodids	0.0651122	0.00986821	0.00448731	0.00269451	0.000192291	0.000592401	7.61068e-05		Copepodids	0.0739471	0.0120059	0.00447757	0.00298509	0.000317099	0.000665545	9.92559e-05
	Chalimus	2.48159	0.151237	0.167775	0.275275	0.000867133	0.0177372	0.000416211		Chalimus	0.725293	0.0792236	0.0445091	0.0418932	0.000733934	0.00726439	0.00029877		Chalimus	0.531366	0.0748015	0.0236669	0.0210092	0.000977674	0.00581508	0.000408277		Chalimus	0.760153	0.122754	0.0318929	0.0255435	0.0019716	0.00558149	0.000702378		Chalimus	0.899596	0.15927	0.0330299	0.0286144	0.00342813	0.00672642	0.000968558
	Preadults	4.46971	0.283396	0.616682	0.0999478	0.00146423	0.029702	0.000695352		Preadults	2.07262	0.243136	0.611847	0.0330366	0.00186444	0.016272	0.00067424		Preadults	2.12744	0.326082	0.309875	0.0195743	0.00276198	0.0123243	0.000850125		Preadults	2.65224	0.498747	0.606467	0.0215757	0.00533054	0.0152992	0.00196952		Preadults	2.7925	0.622685	0.661771	0.0241521	0.00788072	0.0172573	0.00263053
	Gravid_1	18.0213	1.23495	3.1195	10.4799	0.00447	0.141692	0.00342231		Gravid_1	8.31299	1.02928	1.44901	1.22645	0.00386631	0.0521708	0.00224613		Gravid_1	6.96039	1.16527	0.864108	0.154865	0.00439587	0.0292317	0.00220283		Gravid_1	6.97078	1.44803	1.12568	0.208899	0.00718642	0.0197609	0.00317785		Gravid_1	6.06943	1.48236	1.31182	0.217835	0.00914588	0.017129	0.00356693
	Between_Clutch	15.5389	1.07596	2.50984	8.04112	0.00229665	0.123067	0.00293202		Between_Clutch	7.26139	0.907864	0.978938	0.886803	0.00305609	0.0469983	0.00199438		Between_Clutch	6.31634	1.10032	0.688845	0.138753	0.0045367	0.0326913	0.00231676		Between_Clutch	7.25733	1.5618	0.811456	0.167707	0.00673124	0.0261102	0.00369222		Between_Clutch	6.57592	1.65897	1.09962	0.166659	0.0086614	0.0256658	0.00443182
	Gravid_2	30.9872	2.05045	3.9864	14.049	0.00808513	0.175067	0.00416011		Gravid_2	21.9794	2.6868	1.93274	1.95237	0.0112758	0.103892	0.00434415		Gravid_2	19.9425	3.39283	1.56338	0.437201	0.0159532	0.083225	0.00574469		Gravid_2	18.556	3.81351	1.48094	0.423934	0.0211241	0.0589684	0.00773532		Gravid_2	17.0501	4.03907	1.76103	0.419426	0.0272536	0.0590317	0.00930761
16		Eggs	Copepodids	Chalimus	Preadults	Gravid_1	Between_Clutch	Gravid_2			Eggs	Copepodids	Chalimus	Preadults	Gravid_1	Between_Clutch	Gravid_2			Eggs	Copepodids	Chalimus	Preadults	Gravid_1	Between_Clutch	Gravid_2			Eggs	Copepodids	Chalimus	Preadults	Gravid_1	Between_Clutch	Gravid_2			Eggs	Copepodids	Chalimus	Preadults	Gravid_1	Between_Clutch	Gravid_2
	Eggs	0.0493297	0.00508741	0.0136422	0.0268135	2.84808e-05	0.000424498	1.00805e-05		Eggs	0.0211255	0.00375403	0.0100425	0.00221801	3.90307e-05	0.000384744	1.64427e-05		Eggs	0.0144121	0.00302867	0.00906448	0.00138041	5.10632e-05	0.000314336	2.22952e-05		Eggs	0.0133241	0.00315634	0.00441112	0.00165501	8.75205e-05	0.000295608	3.98579e-05		Eggs	0.015133	0.00292991	0.00280365	0.00124947	0.000100265	0.000297675	5.00936e-05
	Copepodids	0.156339	0.0141909	0.019524	0.0271226	7.73027e-05	0.00113747	2.5522e-05		Copepodids	0.075894	0.0106123	0.0126909	0.00494918	0.000108238	0.000848961	3.46945e-05		Copepodids	0.0614929	0.0098757	0.0103334	0.00356178	0.000141198	0.000701983	4.81921e-05		Copepodids	0.0750629	0.0112366	0.00730854	0.00461924	0.000286112	0.000755654	9.53701e-05		Copepodids	0.0711764	0.0116992	0.00462946	0.00315348	0.000297947	0.000686686	0.00010721
	Chalimus	1.33928	0.125882	0.137099	0.180174	0.000638955	0.00956029	0.000215497		Chalimus	0.4963	0.0716917	0.0570151	0.0276098	0.000677888	0.00476713	0.00019312		Chalimus	0.399624	0.0682926	0.0358781	0.0199713	0.000813202	0.00353528	0.000238846		Chalimus	0.574383	0.0978338	0.0293718	0.0266931	0.00185613	0.00426791	0.000516405		Chalimus	0.866217	0.15474	0.0343674	0.0303716	0.00317096	0.00660464	0.000991014
	Preadults	2.87326	0.285322	1.17998	0.0794815	0.0011543	0.0191327	0.000438458		Preadults	2.03683	0.363688	3.04894	0.0300833	0.00228724	0.0155439	0.000647385		Preadults	1.60821	0.413005	3.45882	0.0178039	0.00197139	0.00978814	0.000693282		Preadults	2.66696	0.783641	1.87953	0.0197395	0.00532362	0.0123622	0.00156193		Preadults	2.63716	0.649652	0.664254	0.0217285	0.00608974	0.0153523	0.00254151
	Gravid_1	13.9714	1.53605	5.50424	12.816	0.00504861	0.107212	0.00256979		Gravid_1	7.89823	1.36219	6.29652	0.47787	0.00478008	0.0461923	0.0019885		Gravid_1	6.16049	1.32939	6.27835	0.203485	0.00540437	0.0254271	0.00191311		Gravid_1	6.37012	1.73768	3.10586	0.247706	0.00739683	0.0170827	0.00285335		Gravid_1	6.40426	1.55829	1.11961	0.210729	0.00892256	0.0175725	0.00364452
	Between_Clutch	11.2026	1.25473	4.01177	9.33108	0.00237105	0.0829074	0.00197398		Between_Clutch	6.43035	1.15843	5.42902	0.301269	0.00357485	0.0431575	0.00181922		Between_Clutch	5.05957	1.20034	5.16617	0.153936	0.0049981	0.0287927	0.00201075		Between_Clutch	6.41363	1.81315	2.85599	0.187948	0.0075477	0.0250092	0.0034048		Between_Clutch	6.7509	1.70835	0.952113	0.164521	0.00849592	0.0250514	0.00433057
	Gravid_2	26.7606	2.80516	7.31674	15.4621	0.00970902	0.151295	0.00356972		Gravid_2	21.9076	3.67186	7.71274	0.885589	0.0150391	0.111863	0.00453484		Gravid_2	18.0123	3.90954	8.75599	0.572196	0.0202175	0.08537	0.00573678		Gravid_2	17.6624	4.47076	4.41014	0.535752	0.0250938	0.0646754	0.00815758		Gravid_2	17.1668	4.08489	1.59235	0.416367	0.0265669	0.057633	0.00906173
20		Eggs	Copepodids	Chalimus	Preadults	Gravid_1	Between_Clutch	Gravid_2			Eggs	Copepodids	Chalimus	Preadults	Gravid_1	Between_Clutch	Gravid_2			Eggs	Copepodids	Chalimus	Preadults	Gravid_1	Between_Clutch	Gravid_2			Eggs	Copepodids	Chalimus	Preadults	Gravid_1	Between_Clutch	Gravid_2			Eggs	Copepodids	Chalimus	Preadults	Gravid_1	Between_Clutch	Gravid_2
	Eggs	0.0482946	0.00650799	0.020448	0.0473391	3.38794e-05	0.000422486	9.84986e-06		Eggs	0.0211357	0.00422694	0.0158692	0.0151034	4.18729e-05	0.000327287	1.3512e-05		Eggs	0.0113202	0.00301299	0.00550771	0.00146447	5.33122e-05	0.000290535	2.02946e-05		Eggs	0.0125125	0.00348043	0.0113681	0.00159856	8.26823e-05	0.000261534	3.4643e-05		Eggs	0.0135789	0.00364802	0.00572472	0.00174914	0.000123002	0.000269844	4.28871e-05
	Copepodids	0.17629	0.0204731	0.0302994	0.0435597	0.000107348	0.00129486	2.85068e-05		Copepodids	0.0816714	0.0134073	0.0189101	0.0171262	0.000117	0.000826478	3.28448e-05		Copepodids	0.0557399	0.00917533	0.00796651	0.00383148	0.000150487	0.000687873	4.65314e-05		Copepodids	0.0656881	0.010914	0.0133581	0.00473366	0.000264436	0.000704474	8.75966e-05		Copepodids	0.0860157	0.0130583	0.00982624	0.00517893	0.000457192	0.000774873	0.000110854
	Chalimus	1.04218	0.126052	0.13251	0.188024	0.00062502	0.00745508	0.000164962		Chalimus	0.38406	0.0668697	0.0513829	0.0488444	0.00050976	0.00339735	0.000134762		Chalimus	0.298001	0.0544997	0.0209512	0.0164124	0.000676354	0.00265315	0.00017628		Chalimus	0.391952	0.0747282	0.0320159	0.0222565	0.00129233	0.00310281	0.000372933		Chalimus	0.610873	0.11538	0.030218	0.026386	0.0027053	0.00411238	0.000547587
	Preadults	2.71372	0.347098	1.70304	0.0715535	0.00159335	0.0185878	0.000421719		Preadults	1.36999	0.328254	3.4402	0.0299563	0.00132	0.0103847	0.000440666		Preadults	1.18091	0.326627	1.0757	0.0142751	0.0015827	0.00861847	0.00061883		Preadults	1.54814	0.430024	4.73553	0.0164144	0.00342494	0.00893492	0.00114643		Preadults	2.26111	0.812835	1.45153	0.0192623	0.00675368	0.0122425	0.00184322
	Gravid_1	12.3439	1.92717	10.6454	47.7139	0.00567767	0.098325	0.00239736		Gravid_1	6.90408	1.44626	9.54818	5.66667	0.00507992	0.0383004	0.00163968		Gravid_1	5.71205	1.32964	2.44445	0.1856	0.00480014	0.0214155	0.00161617		Gravid_1	5.77588	1.6395	6.68315	0.234645	0.00660375	0.0162877	0.00259907		Gravid_1	5.19991	1.87198	3.02771	0.24999	0.00945578	0.0143286	0.0030758
	Between_Clutch	10.1633	1.62767	8.74723	41.2423	0.00245127	0.0802259	0.00195502		Between_Clutch	5.4061	1.21854	7.83509	4.13168	0.00342521	0.0364573	0.00151893		Between_Clutch	4.66178	1.21163	2.01275	0.157637	0.00523218	0.0285254	0.00196105		Between_Clutch	5.64607	1.67663	5.35215	0.190934	0.00792663	0.0250136	0.00335514		Between_Clutch	5.28338	1.89474	2.49807	0.181841	0.00966686	0.0238895	0.00390341
	Gravid_2	25.739	3.6252	13.3904	51.8524	0.0115105	0.147166	0.00349283		Gravid_2	20.0104	4.03606	11.5068	9.22099	0.015241	0.104411	0.0041584		Gravid_2	310.511	18.4052	11.4089	0.353295	0.000462642	0.00777098	3.42384e-05		Gravid_2	16.7769	4.62923	7.93889	0.565594	0.0265231	0.0667921	0.00839595		Gravid_2	15.1283	4.66398	3.8176	0.527497	0.0337203	0.062948	0.00946934
