# Supplementary material for: Modelling the Impact of Temperature-Induced Life History Plasticity and Mate Limitation on the Epidemic Potential of a Marine Ectoparasite
Source: PLoS One. 2014 Feb 5;9(2):e88465. doi: 10.1371/journal.pone.0088465 (PMC3914972; doi:10.1371/journal.pone.0088465)
Supplement: Appendix S3 — Matrices of sea lice elasticities (means and standard deviations) at 4°C, 8°C, 12°C, 16°C and 20°C and for attachment rates of 0.001, 0.01, 0.1, 0.5 and 0.9. (XLSX) [file pone.0088465.s003.xlsx]

## Sheet: Elasticity Means
Groner, ML, Gettinby, G, Stormoen, M, Revie, CW and Cox, R.
Modelling the impact of temperature-induced life-history plasticity and mate limitation on the epidemic potential of a marine ectoparasite.
Supporting Information 3
Elasticity means
Attachment				0.001									0.01									0.1									0.5									0.9
Temperature
4		Eggs	Copepodids	Chalimus	Preadults	Gravid_1	Between_Clutch	Gravid_2			Eggs	Copepodids	Chalimus	Preadults	Gravid_1	Between_Clutch	Gravid_2			Eggs	Copepodids	Chalimus	Preadults	Gravid_1	Between_Clutch	Gravid_2			Eggs	Copepodids	Chalimus	Preadults	Gravid_1	Between_Clutch	Gravid_2			Eggs	Copepodids	Chalimus	Preadults	Gravid_1	Between_Clutch	Gravid_2
	Eggs	0.11876	0	0	0	0.00262659	0	0.00393897		Eggs	0.144056	0	0	0	0.00746095	0	0.0102008		Eggs	0.143051	0	0	0	0.0133972	0	0.0179926		Eggs	0.130019	0	0	0	0.0171992	0	0.0275665		Eggs	0.12084	0	0	0	0.0225206	0	0.0333591
	Copepodids	0.00656557	0.00149261	0	0	0	0	0		Copepodids	0.0176618	0.0038577	0	0	0	0	0		Copepodids	0.0313898	0.00650567	0	0	0	0	0		Copepodids	0.0447935	0.00871019	0	0	0	0	0		Copepodids	0.0558798	0.0103733	0	0	0	0	0
	Chalimus	0	0.00656557	0.369858	0	0	0	0		Chalimus	0	0.0176618	0.272438	0	0	0	0		Chalimus	0	0.0313898	0.219334	0	0	0	0		Chalimus	0	0.0447935	0.183273	0	0	0	0		Chalimus	0	0.0558798	0.161201	0	0	0	0
	Preadults	0	0	0.00656557	0.262973	0	0	0		Preadults	0	0	0.0176618	0.263041	0	0	0		Preadults	0	0	0.0313898	0.235074	0	0	0		Preadults	0	0	0.0447882	0.19618	0	0	0		Preadults	0	0	0.0558798	0.173413	0	0	0
	Gravid_1	0	0	0	0.00656557	0.000305483	0	0		Gravid_1	0	0	0	0.0176618	0.000805529	0	0		Gravid_1	0	0	0	0.0313898	0.00136795	0	0		Gravid_1	0	0	0	0.0447796	0.00180111	0	0		Gravid_1	0	0	0	0.0558798	0.00217953	0	0
	Between_Clutch	0	0	0	0	0.00393897	0.195986	0.00479851		Between_Clutch	0	0	0	0	0.0102113	0.189995	0.00850587		Between_Clutch	0	0	0	0	0.0179926	0.173066	0.0136868		Between_Clutch	0	0	0	0	0.0276027	0.147989	0.0250312		Between_Clutch	0	0	0	0	0.0333719	0.128424	0.0276362
	Gravid_2	0	0	0	0	0	0.00873749	0.000321724		Gravid_2	0	0	0	0	0	0.0187172	0.000757603		Gravid_2	0	0	0	0	0	0.0316794	0.0012937		Gravid_2	0	0	0	0	0	0.0526415	0.00204038		Gravid_2	0	0	0	0	0	0.0610081	0.00230425
8		Eggs	Copepodids	Chalimus	Preadults	Gravid_1	Between_Clutch	Gravid_2			Eggs	Copepodids	Chalimus	Preadults	Gravid_1	Between_Clutch	Gravid_2			Eggs	Copepodids	Chalimus	Preadults	Gravid_1	Between_Clutch	Gravid_2			Eggs	Copepodids	Chalimus	Preadults	Gravid_1	Between_Clutch	Gravid_2			Eggs	Copepodids	Chalimus	Preadults	Gravid_1	Between_Clutch	Gravid_2
	Eggs	0.137987	0	0	0	0.00381876	0	0.00457654		Eggs	0.155276	0	0	0	0.0100799	0	0.0111872		Eggs	0.148842	0	0	0	0.0179131	0	0.0187855		Eggs	0.13283	0	0	0	0.0228627	0	0.0281952		Eggs	0.120933	0	0	0	0.0289022	0	0.0337114
	Copepodids	0.0083953	0.00362515	0	0	0	0	0		Copepodids	0.0212683	0.00861558	0	0	0	0	0		Copepodids	0.0366986	0.0137319	0	0	0	0	0		Copepodids	0.051058	0.0175367	0	0	0	0	0		Copepodids	0.0626208	0.0201499	0	0	0	0	0
	Chalimus	0	0.0083953	0.362679	0	0	0	0		Chalimus	0	0.0212684	0.26731	0	0	0	0		Chalimus	0	0.0366986	0.217933	0	0	0	0		Chalimus	0	0.051058	0.180536	0	0	0	0		Chalimus	0	0.0626226	0.157919	0	0	0	0
	Preadults	0	0	0.0083953	0.264177	0	0	0		Preadults	0	0	0.0212674	0.262892	0	0	0		Preadults	0	0	0.0366986	0.230361	0	0	0		Preadults	0	0	0.051058	0.193155	0	0	0		Preadults	0	0	0.0626237	0.167272	0	0	0
	Gravid_1	0	0	0	0.0083953	0.000387324	0	0		Gravid_1	0	0	0	0.0212637	0.000953028	0	0		Gravid_1	0	0	0	0.0366986	0.00152267	0	0		Gravid_1	0	0	0	0.051058	0.00202648	0	0		Gravid_1	0	0	0	0.0626236	0.00230005	0	0
	Between_Clutch	0	0	0	0	0.00457654	0.171388	0.004147		Between_Clutch	0	0	0	0	0.0112127	0.161179	0.00713064		Between_Clutch	0	0	0	0	0.0188242	0.143853	0.0111144		Between_Clutch	0	0	0	0	0.028217	0.12088	0.0198463		Between_Clutch	0	0	0	0	0.0337536	0.10505	0.0217677
	Gravid_2	0	0	0	0	0	0.00872353	0.000333683		Gravid_2	0	0	0	0	0	0.0183401	0.00075317		Gravid_2	0	0	0	0	0	0.0299386	0.00117406		Gravid_2	0	0	0	0	0	0.0480632	0.00184191		Gravid_2	0	0	0	0	0	0.0555296	0.00198208
12		Eggs	Copepodids	Chalimus	Preadults	Gravid_1	Between_Clutch	Gravid_2			Eggs	Copepodids	Chalimus	Preadults	Gravid_1	Between_Clutch	Gravid_2			Eggs	Copepodids	Chalimus	Preadults	Gravid_1	Between_Clutch	Gravid_2			Eggs	Copepodids	Chalimus	Preadults	Gravid_1	Between_Clutch	Gravid_2			Eggs	Copepodids	Chalimus	Preadults	Gravid_1	Between_Clutch	Gravid_2
	Eggs	0.153517	0	0	0	0.00533583	0	0.00536444		Eggs	0.164747	0	0	0	0.0143005	0	0.0119904		Eggs	0.150887	0	0	0	0.0236811	0	0.0192523		Eggs	0.131232	0	0	0	0.0291989	0	0.0284767		Eggs	0.118631	0	0	0	0.0375606	0	0.0330128
	Copepodids	0.010705	0.0101818	0	0	0	0	0		Copepodids	0.026291	0.0220837	0	0	0	0	0		Copepodids	0.0429333	0.0315707	0	0	0	0	0		Copepodids	0.0576757	0.0371665	0	0	0	0	0		Copepodids	0.0705733	0.0411263	0	0	0	0	0
	Chalimus	0	0.0107049	0.344619	0	0	0	0		Chalimus	0	0.026291	0.257467	0	0	0	0		Chalimus	0	0.0429333	0.210271	0	0	0	0		Chalimus	0	0.0576757	0.173283	0	0	0	0		Chalimus	0	0.0705733	0.146924	0	0	0	0
	Preadults	0	0	0.0107036	0.261997	0	0	0		Preadults	0	0	0.026291	0.257812	0	0	0		Preadults	0	0	0.0429333	0.221392	0	0	0		Preadults	0	0	0.0576757	0.182098	0	0	0		Preadults	0	0	0.0705733	0.157732	0	0	0
	Gravid_1	0	0	0	0.0107022	0.000475605	0	0		Gravid_1	0	0	0	0.026291	0.00114554	0	0		Gravid_1	0	0	0	0.0429333	0.00170864	0	0		Gravid_1	0	0	0	0.0576757	0.00215676	0	0		Gravid_1	0	0	0	0.0705733	0.00252127	0	0
	Between_Clutch	0	0	0	0	0.0053729	0.156803	0.00377816		Between_Clutch	0	0	0	0	0.0119904	0.129345	0.00562513		Between_Clutch	0	0	0	0	0.0192824	0.113209	0.00848889		Between_Clutch	0	0	0	0	0.0284767	0.0967675	0.0151862		Between_Clutch	0	0	0	0	0.0330174	0.0807127	0.0158823
	Gravid_2	0	0	0	0	0	0.00915281	0.000345437		Gravid_2	0	0	0	0	0	0.0176156	0.000714206		Gravid_2	0	0	0	0	0	0.0277713	0.00106549		Gravid_2	0	0	0	0	0	0.0436629	0.00159205		Gravid_2	0	0	0	0	0	0.0488998	0.00171352
16		Eggs	Copepodids	Chalimus	Preadults	Gravid_1	Between_Clutch	Gravid_2			Eggs	Copepodids	Chalimus	Preadults	Gravid_1	Between_Clutch	Gravid_2			Eggs	Copepodids	Chalimus	Preadults	Gravid_1	Between_Clutch	Gravid_2			Eggs	Copepodids	Chalimus	Preadults	Gravid_1	Between_Clutch	Gravid_2			Eggs	Copepodids	Chalimus	Preadults	Gravid_1	Between_Clutch	Gravid_2
	Eggs	0.167726	0	0	0	0.00766459	0	0.00593832		Eggs	0.166614	0	0	0	0.0186292	0	0.0121356		Eggs	0.148018	0	0	0	0.0292708	0	0.0187616		Eggs	0.127286	0	0	0	0.0356318	0	0.0273838		Eggs	0.113085	0	0	0	0.0429702	0	0.0315923
	Copepodids	0.0136029	0.0283959	0	0	0	0	0		Copepodids	0.0307648	0.0500993	0	0	0	0	0		Copepodids	0.0480324	0.0624274	0	0	0	0	0		Copepodids	0.0630156	0.0672507	0	0	0	0	0		Copepodids	0.0745625	0.0694611	0	0	0	0	0
	Chalimus	0	0.0136029	0.328775	0	0	0	0		Chalimus	0	0.0307648	0.246996	0	0	0	0		Chalimus	0	0.0480324	0.200219	0	0	0	0		Chalimus	0	0.0630156	0.160033	0	0	0	0		Chalimus	0	0.0745625	0.138672	0	0	0	0
	Preadults	0	0	0.0136029	0.263569	0	0	0		Preadults	0	0	0.0307648	0.243752	0	0	0		Preadults	0	0	0.0480324	0.207407	0	0	0		Preadults	0	0	0.0630156	0.171547	0	0	0		Preadults	0	0	0.0745625	0.148527	0	0	0
	Gravid_1	0	0	0	0.0136029	0.000605582	0	0		Gravid_1	0	0	0	0.0307648	0.00129661	0	0		Gravid_1	0	0	0	0.0480324	0.00190224	0	0		Gravid_1	0	0	0	0.0630156	0.00224783	0	0		Gravid_1	0	0	0	0.0745625	0.00251901	0	0
	Between_Clutch	0	0	0	0	0.00593832	0.124713	0.00298563		Between_Clutch	0	0	0	0	0.012175	0.104199	0.00443393		Between_Clutch	0	0	0	0	0.0187841	0.0886702	0.00644742		Between_Clutch	0	0	0	0	0.027421	0.0772052	0.0116961		Between_Clutch	0	0	0	0	0.0316048	0.0655466	0.0123829
	Gravid_2	0	0	0	0	0	0.00892395	0.0003523		Gravid_2	0	0	0	0	0	0.0166089	0.000655934		Gravid_2	0	0	0	0	0	0.0252315	0.000967996		Gravid_2	0	0	0	0	0	0.0391171	0.00136596		Gravid_2	0	0	0	0	0	0.0439877	0.00146651
		Eggs	Copepodids	Chalimus	Preadults	Gravid_1	Between_Clutch	Gravid_2			Eggs	Copepodids	Chalimus	Preadults	Gravid_1	Between_Clutch	Gravid_2			Eggs	Copepodids	Chalimus	Preadults	Gravid_1	Between_Clutch	Gravid_2			Eggs	Copepodids	Chalimus	Preadults	Gravid_1	Between_Clutch	Gravid_2			Eggs	Copepodids	Chalimus	Preadults	Gravid_1	Between_Clutch	Gravid_2
20	Eggs	0.169822	0	0	0	0.0089296	0	0.00612962		Eggs	0.163796	0	0	0	0.0200728	0	0.0120694		Eggs	0.145285	0	0	0	0.0314888	0	0.0183162		Eggs	0.123853	0	0	0	0.0372825	0	0.0270054		Eggs	0.11079	0	0	0	0.0469932	0	0.0299067
	Copepodids	0.0150596	0.0472143	0	0	0	0	0		Copepodids	0.0321421	0.0713875	0	0	0	0	0		Copepodids	0.049805	0.0826735	0	0	0	0	0		Copepodids	0.0642879	0.0843543	0	0	0	0	0		Copepodids	0.0768999	0.0855141	0	0	0	0	0
	Chalimus	0	0.0150597	0.318955	0	0	0	0		Chalimus	0	0.0321421	0.240139	0	0	0	0		Chalimus	0	0.049805	0.192287	0	0	0	0		Chalimus	0	0.0642879	0.155718	0	0	0	0		Chalimus	0	0.0768999	0.133592	0	0	0	0
	Preadults	0	0	0.0150591	0.254344	0	0	0		Preadults	0	0	0.0321421	0.235218	0	0	0		Preadults	0	0	0.049805	0.200145	0	0	0		Preadults	0	0	0.0642879	0.165644	0	0	0		Preadults	0	0	0.0768999	0.142722	0	0	0
	Gravid_1	0	0	0	0.0150582	0.000664713	0	0		Gravid_1	0	0	0	0.0321421	0.00132377	0	0		Gravid_1	0	0	0	0.049805	0.00193712	0	0		Gravid_1	0	0	0	0.0642879	0.00230581	0	0		Gravid_1	0	0	0	0.0768999	0.00259069	0	0
	Between_Clutch	0	0	0	0	0.00613532	0.115274	0.002757		Between_Clutch	0	0	0	0	0.0120968	0.0949159	0.00399299		Between_Clutch	0	0	0	0	0.0183308	0.0797949	0.00571671		Between_Clutch	0	0	0	0	0.0270526	0.0705557	0.0105038		Between_Clutch	0	0	0	0	0.0299732	0.057872	0.0107298
	Gravid_2	0	0	0	0	0	0.00889133	0.000348838		Gravid_2	0	0	0	0	0	0.0160897	0.000625063		Gravid_2	0	0	0	0	0	0.0240475	0.000899739		Gravid_2	0	0	0	0	0	0.0375564	0.00131802		Gravid_2	0	0	0	0	0	0.040703	0.00134842

## Sheet: Elasticity Standard Deviations
Groner, ML, Gettinby, G, Stormoen, M, Revie, CW and Cox, R.
Modelling the impact of temperature-induced life-history plasticity and mate limitation on the epidemic potential of a marine ectoparasite.
Supporting Information 3
Elasticity Standard Deviations
Attachment				0.001									0.01									0.1									0.5									0.9
Temperature
4		Eggs	Copepodids	Chalimus	Preadults	Gravid_1	Between_Clutch	Gravid_2			Eggs	Copepodids	Chalimus	Preadults	Gravid_1	Between_Clutch	Gravid_2			Eggs	Copepodids	Chalimus	Preadults	Gravid_1	Between_Clutch	Gravid_2			Eggs	Copepodids	Chalimus	Preadults	Gravid_1	Between_Clutch	Gravid_2			Eggs	Copepodids	Chalimus	Preadults	Gravid_1	Between_Clutch	Gravid_2
	Eggs	0.0530935	0	0	0	0.00179172	0	0.0019243		Eggs	0.0251832	0	0	0	0.00299703	0	0.0024701		Eggs	0.013353	0	0	0	0.00397536	0	0.00307354		Eggs	0.0119548	0	0	0	0.00609607	0	0.00470729		Eggs	0.0107369	0	0	0	0.00771886	0	0.00576221
	Copepodids	0.00301709	0.000682793	0	0	0	0	0		Copepodids	0.00319744	0.000688529	0	0	0	0	0		Copepodids	0.00333354	0.000650379	0	0	0	0	0		Copepodids	0.00590093	0.00100364	0	0	0	0	0		Copepodids	0.00690151	0.0010727	0	0	0	0	0
	Chalimus	0	0.00301709	0.218519	0	0	0	0		Chalimus	0	0.00319744	0.0867249	0	0	0	0		Chalimus	0	0.00333354	0.0414392	0	0	0	0		Chalimus	0	0.0059011	0.0390291	0	0	0	0		Chalimus	0	0.00690151	0.0400357	0	0	0	0
	Preadults	0	0	0.00301709	0.148175	0	0	0		Preadults	0	0	0.00319744	0.0534288	0	0	0		Preadults	0	0	0.00333354	0.0262592	0	0	0		Preadults	0	0	0.00592517	0.0282872	0	0	0		Preadults	0	0	0.00690151	0.0295859	0	0	0
	Gravid_1	0	0	0	0.00301709	0.0002096	0	0		Gravid_1	0	0	0	0.00319744	0.00042074	0	0		Gravid_1	0	0	0	0.00333354	0.000650985	0	0		Gravid_1	0	0	0	0.00598259	0.000839018	0	0		Gravid_1	0	0	0	0.00690151	0.00101133	0	0
	Between_Clutch	0	0	0	0	0.0019243	0.174935	0.0042553		Between_Clutch	0	0	0	0	0.00242618	0.0801936	0.003615		Between_Clutch	0	0	0	0	0.00307354	0.0417621	0.00336022		Between_Clutch	0	0	0	0	0.00446441	0.0250862	0.00443546		Between_Clutch	0	0	0	0	0.00568803	0.0201178	0.00466465
	Gravid_2	0	0	0	0	0	0.0051316	0.000144378		Gravid_2	0	0	0	0	0	0.00517645	0.000273811		Gravid_2	0	0	0	0	0	0.0056215	0.000476817		Gravid_2	0	0	0	0	0	0.00730402	0.000803243		Gravid_2	0	0	0	0	0	0.00876595	0.000955381
8		Eggs	Copepodids	Chalimus	Preadults	Gravid_1	Between_Clutch	Gravid_2			Eggs	Copepodids	Chalimus	Preadults	Gravid_1	Between_Clutch	Gravid_2			Eggs	Copepodids	Chalimus	Preadults	Gravid_1	Between_Clutch	Gravid_2			Eggs	Copepodids	Chalimus	Preadults	Gravid_1	Between_Clutch	Gravid_2			Eggs	Copepodids	Chalimus	Preadults	Gravid_1	Between_Clutch	Gravid_2
	Eggs	0.0532524	0	0	0	0.00234982	0	0.00203975		Eggs	0.020169	0	0	0	0.00330948	0	0.00257091		Eggs	0.0137099	0	0	0	0.00544408	0	0.00379575		Eggs	0.0104286	0	0	0	0.007302	0	0.00518988		Eggs	0.00994658	0	0	0	0.00930676	0	0.00625603
	Copepodids	0.00361124	0.00153689	0	0	0	0	0		Copepodids	0.00310234	0.00120963	0	0	0	0	0		Copepodids	0.00435019	0.00146212	0	0	0	0	0		Copepodids	0.00606809	0.00168859	0	0	0	0	0		Copepodids	0.00801646	0.0020043	0	0	0	0	0
	Chalimus	0	0.00361124	0.190883	0	0	0	0		Chalimus	0	0.00310217	0.0581019	0	0	0	0		Chalimus	0	0.00435019	0.0404807	0	0	0	0		Chalimus	0	0.00606809	0.0349054	0	0	0	0		Chalimus	0	0.00801312	0.0452452	0	0	0	0
	Preadults	0	0	0.00361124	0.124398	0	0	0		Preadults	0	0	0.00310472	0.0403574	0	0	0		Preadults	0	0	0.00435019	0.0260175	0	0	0		Preadults	0	0	0.00606809	0.0240564	0	0	0		Preadults	0	0	0.00801141	0.0275479	0	0	0
	Gravid_1	0	0	0	0.00361124	0.000251863	0	0		Gravid_1	0	0	0	0.00311721	0.000450545	0	0		Gravid_1	0	0	0	0.00435019	0.000722252	0	0		Gravid_1	0	0	0	0.00606809	0.000925967	0	0		Gravid_1	0	0	0	0.00801151	0.00110652	0	0
	Between_Clutch	0	0	0	0	0.00203975	0.141863	0.00344279		Between_Clutch	0	0	0	0	0.00246277	0.0612827	0.00276974		Between_Clutch	0	0	0	0	0.00359872	0.0351133	0.00277593		Between_Clutch	0	0	0	0	0.00507028	0.0222684	0.00391054		Between_Clutch	0	0	0	0	0.00599377	0.0186951	0.00419536
	Gravid_2	0	0	0	0	0	0.00452949	0.000138691		Gravid_2	0	0	0	0	0	0.00453735	0.000254929		Gravid_2	0	0	0	0	0	0.00573696	0.00046199		Gravid_2	0	0	0	0	0	0.00793603	0.000752811		Gravid_2	0	0	0	0	0	0.00895984	0.000857723
12		Eggs	Copepodids	Chalimus	Preadults	Gravid_1	Between_Clutch	Gravid_2			Eggs	Copepodids	Chalimus	Preadults	Gravid_1	Between_Clutch	Gravid_2			Eggs	Copepodids	Chalimus	Preadults	Gravid_1	Between_Clutch	Gravid_2			Eggs	Copepodids	Chalimus	Preadults	Gravid_1	Between_Clutch	Gravid_2			Eggs	Copepodids	Chalimus	Preadults	Gravid_1	Between_Clutch	Gravid_2
	Eggs	0.0524473	0	0	0	0.00303953	0	0.00221964		Eggs	0.0167884	0	0	0	0.00406093	0	0.00280349		Eggs	0.0104228	0	0	0	0.00627997	0	0.00403735		Eggs	0.00902975	0	0	0	0.00827698	0	0.005176		Eggs	0.00811133	0	0	0	0.0109648	0	0.00636469
	Copepodids	0.00424899	0.00393525	0	0	0	0	0		Copepodids	0.00363159	0.00274772	0	0	0	0	0		Copepodids	0.00405598	0.00247131	0	0	0	0	0		Copepodids	0.00682124	0.00312254	0	0	0	0	0		Copepodids	0.0085497	0.00327656	0	0	0	0	0
	Chalimus	0	0.00424908	0.170024	0	0	0	0		Chalimus	0	0.00363159	0.0462205	0	0	0	0		Chalimus	0	0.00405598	0.0252886	0	0	0	0		Chalimus	0	0.00682124	0.0358181	0	0	0	0		Chalimus	0	0.0085497	0.0398826	0	0	0	0
	Preadults	0	0	0.00425088	0.0984067	0	0	0		Preadults	0	0	0.00363159	0.0326945	0	0	0		Preadults	0	0	0.00405598	0.0188439	0	0	0		Preadults	0	0	0.00682124	0.0227397	0	0	0		Preadults	0	0	0.0085497	0.0225346	0	0	0
	Gravid_1	0	0	0	0.00425323	0.000298243	0	0		Gravid_1	0	0	0	0.00363159	0.000526662	0	0		Gravid_1	0	0	0	0.00405598	0.000744631	0	0		Gravid_1	0	0	0	0.00682124	0.000965133	0	0		Gravid_1	0	0	0	0.0085497	0.00108972	0	0
	Between_Clutch	0	0	0	0	0.00219759	0.119562	0.00291359		Between_Clutch	0	0	0	0	0.00280349	0.0431199	0.0019128		Between_Clutch	0	0	0	0	0.00389053	0.027466	0.00210996		Between_Clutch	0	0	0	0	0.005176	0.0191672	0.00322761		Between_Clutch	0	0	0	0	0.00617029	0.0168431	0.00366372
	Gravid_2	0	0	0	0	0	0.00411853	0.00013725		Gravid_2	0	0	0	0	0	0.00434213	0.000266384		Gravid_2	0	0	0	0	0	0.00566458	0.000433008		Gravid_2	0	0	0	0	0	0.0076278	0.000667918		Gravid_2	0	0	0	0	0	0.00889927	0.000721695
16		Eggs	Copepodids	Chalimus	Preadults	Gravid_1	Between_Clutch	Gravid_2			Eggs	Copepodids	Chalimus	Preadults	Gravid_1	Between_Clutch	Gravid_2			Eggs	Copepodids	Chalimus	Preadults	Gravid_1	Between_Clutch	Gravid_2			Eggs	Copepodids	Chalimus	Preadults	Gravid_1	Between_Clutch	Gravid_2			Eggs	Copepodids	Chalimus	Preadults	Gravid_1	Between_Clutch	Gravid_2
	Eggs	0.0450357	0	0	0	0.00376422	0	0.00224447		Eggs	0.0174563	0	0	0	0.00514049	0	0.00335431		Eggs	0.0103592	0	0	0	0.00684976	0	0.00425676		Eggs	0.00788224	0	0	0	0.00970232	0	0.00587317		Eggs	0.00811133	0	0	0	0.0109648	0	0.00636469
	Copepodids	0.00481791	0.0093862	0	0	0	0	0		Copepodids	0.00448841	0.00617835	0	0	0	0	0		Copepodids	0.00507579	0.004921	0	0	0	0	0		Copepodids	0.0070974	0.00444378	0	0	0	0	0		Copepodids	0.0085497	0.00327656	0	0	0	0	0
	Chalimus	0	0.00481791	0.140061	0	0	0	0		Chalimus	0	0.00448841	0.0598685	0	0	0	0		Chalimus	0	0.00507579	0.0392102	0	0	0	0		Chalimus	0	0.0070974	0.0337051	0	0	0	0		Chalimus	0	0.0085497	0.0398826	0	0	0	0
	Preadults	0	0	0.00481791	0.0781116	0	0	0		Preadults	0	0	0.00448841	0.0282811	0	0	0		Preadults	0	0	0.00507579	0.0159866	0	0	0		Preadults	0	0	0.0070974	0.0207106	0	0	0		Preadults	0	0	0.0085497	0.0225346	0	0	0
	Gravid_1	0	0	0	0.00481791	0.000349277	0	0		Gravid_1	0	0	0	0.00448841	0.000604928	0	0		Gravid_1	0	0	0	0.00507579	0.000841905	0	0		Gravid_1	0	0	0	0.0070974	0.000988784	0	0		Gravid_1	0	0	0	0.0085497	0.00108972	0	0
	Between_Clutch	0	0	0	0	0.00224447	0.0800559	0.00194856		Between_Clutch	0	0	0	0	0.00320819	0.0393122	0.00173654		Between_Clutch	0	0	0	0	0.00415651	0.0236175	0.00179166		Between_Clutch	0	0	0	0	0.00569651	0.0175128	0.00284529		Between_Clutch	0	0	0	0	0.00617029	0.0168431	0.00366372
	Gravid_2	0	0	0	0	0	0.00352973	0.000136672		Gravid_2	0	0	0	0	0	0.00448416	0.000263998		Gravid_2	0	0	0	0	0	0.00563559	0.000410792		Gravid_2	0	0	0	0	0	0.00800097	0.000602121		Gravid_2	0	0	0	0	0	0.00889927	0.000721695
		Eggs	Copepodids	Chalimus	Preadults	Gravid_1	Between_Clutch	Gravid_2			Eggs	Copepodids	Chalimus	Preadults	Gravid_1	Between_Clutch	Gravid_2			Eggs	Copepodids	Chalimus	Preadults	Gravid_1	Between_Clutch	Gravid_2			Eggs	Copepodids	Chalimus	Preadults	Gravid_1	Between_Clutch	Gravid_2			Eggs	Copepodids	Chalimus	Preadults	Gravid_1	Between_Clutch	Gravid_2
20	Eggs	0.0434976	0	0	0	0.00437066	0	0.00230863		Eggs	0.017084	0	0	0	0.00540871	0	0.0031584		Eggs	0.00801706	0	0	0	0.00692412	0	0.0043802		Eggs	0.00764606	0	0	0	0.00918043	0	0.00592481		Eggs	0.00641619	0	0	0	0.0126263	0	0.0070488
	Copepodids	0.0054144	0.0151025	0	0	0	0	0		Copepodids	0.0047852	0.00871609	0	0	0	0	0		Copepodids	0.00446786	0.00494242	0	0	0	0	0		Copepodids	0.00625392	0.00512771	0	0	0	0	0		Copepodids	0.00907341	0.00476847	0	0	0	0	0
	Chalimus	0	0.00541428	0.135869	0	0	0	0		Chalimus	0	0.0047852	0.0545398	0	0	0	0		Chalimus	0	0.00446786	0.0235263	0	0	0	0		Chalimus	0	0.00625392	0.0359756	0	0	0	0		Chalimus	0	0.00907341	0.0360225	0	0	0	0
	Preadults	0	0	0.00541537	0.0698677	0	0	0		Preadults	0	0	0.0047852	0.0287304	0	0	0		Preadults	0	0	0.00446786	0.0128836	0	0	0		Preadults	0	0	0.00625392	0.0156933	0	0	0		Preadults	0	0	0.00907341	0.0211821	0	0	0
	Gravid_1	0	0	0	0.00541706	0.000394511	0	0		Gravid_1	0	0	0	0.0047852	0.00062067	0	0		Gravid_1	0	0	0	0.00446786	0.000856746	0	0		Gravid_1	0	0	0	0.00625392	0.00102914	0	0		Gravid_1	0	0	0	0.00907341	0.00118513	0	0
	Between_Clutch	0	0	0	0	0.00229474	0.077512	0.00193333		Between_Clutch	0	0	0	0	0.00305172	0.0329162	0.00143744		Between_Clutch	0	0	0	0	0.00431878	0.023306	0.00174008		Between_Clutch	0	0	0	0	0.00592481	0.0172725	0.00277024		Between_Clutch	0	0	0	0	0.00676014	0.0151799	0.00312666
	Gravid_2	0	0	0	0	0	0.00345443	0.000146576		Gravid_2	0	0	0	0	0	0.00411394	0.00025635		Gravid_2	0	0	0	0	0	0.00573899	0.000397105		Gravid_2	0	0	0	0	0	0.00821683	0.000581325		Gravid_2	0	0	0	0	0	0.00924062	0.000635573
