# Supplementary material for: Modelling the Impact of Temperature-Induced Life History Plasticity and Mate Limitation on the Epidemic Potential of a Marine Ectoparasite
Source: PLoS One. 2014 Feb 5;9(2):e88465. doi: 10.1371/journal.pone.0088465 (PMC3914972; doi:10.1371/journal.pone.0088465)
Supplement: Code S1 — Instructions on the use of the annotated R-code. (R) [file pone.0088465.s005.r]

#The attached files will allow the reader to recreate and analyze the population projection matrices of sea lice  that are in the main text. Annotated instructions for the scripts indicate where parameters may be changed to further explore the models.

#Several packages must be installed to do these analyses:
#1) popbio
#2) triangle
#3) matrixStats
#4) abind

#Several of the scripts included source each other and they must be saved in the same working directory in order for the scripts to work. 

#The scripts include:
  
#S1.  Instructions on the use of the annotated R-code (S1_Sea_Lice_Read-me.R)
#S2.  R-code for matrix model with fixed temperatures (S2_Sea_Lice_Single_Temperature.R) #sources S6 and S8
#S3.  R-code for matrix population models with seasonal variation (S3_Sea_Lice_Seasonal_Temperatures.R) #sources S6 and S8
#S4.  R-code for matrix population models with seasonal variation and treatments (S4_Sea_Lice_Seasonal_Tx.R) #sources S6 and S8
#S5.  R-code for matrix population project with density-dependent mating (S5_Sea_Lice_Simulation_Density.R) #sources S7 and S8
#S6.  R-code for parameters in the matrix model (S6_Sea_Lice_Parameters.R) #dependent upon S2, S3 or S4
#S7.  R-code for parameters in the matrix model when there is density-dependent mating (S7_Sea_Lice_Parameters_Density.R) #dependent upon S5
#S8.  R-code for the matrix A (S8_Sea_Lice_A.R) #dependent upon, S2, S3, S4 or S5
