# Supplementary material for: Modelling the Impact of Temperature-Induced Life History Plasticity and Mate Limitation on the Epidemic Potential of a Marine Ectoparasite
Source: PLoS One. 2014 Feb 5;9(2):e88465. doi: 10.1371/journal.pone.0088465 (PMC3914972; doi:10.1371/journal.pone.0088465)
Supplement: Code S3 — R-code for matrix population models with seasonal variation. (R) [file pone.0088465.s007.r]

## Will calculate population growth (Lambda-daily rate- mean and 95% quantiles) over a year with seasonal temperature variation


rm(list = ls()) #clear values in workspac ###WILL CLEAR EVERYTHING, BE CAREFUL IF YOU HAVE OTHER WORK OPEN###

#setwd() #set to your working directory, make sure that sourced files (S6 and S8) are in the same directory

# set attachment rates
CopAttach<-0.1 

day<-seq(length=365, from=0, by=1)
lday=vector(mode="numeric", length = 0)
lyear=vector(mode="numeric", length = 0)

#set number of iterations (i in 1:#iterations)   NB - you don't actually use this?
iterations <- 100  #we use 1000 in the paper but that takes a while!

for (i in 1:iterations){
  z = i
  for (i in 1:365){
    
    x = i
    #activate the scenario of interest by removing the '#'
    
    #Scotland Mean Temp
    Temp <- 6.5*(sin(3.14 * (day[[i]]-67) / 365)*sin(3.14 * (day[[i]]-67) / 365)) + 7.2
    
    #Cold year
    #Temp <- 6.5*(sin(3.14 * (day[[i]]-67) / 365)*sin(3.14 * (day[[i]]-67) / 365)) + 5.2
    
    #Warm year
    #Temp=6.5*(sin(3.14 * (day[[i]]-67) / 365)*sin(3.14 * (day[[i]]-67) / 365)) + 9.2
    
    #cold winter
    #Temp=8.5*(sin(3.14 * (day[[i]]-67) / 365)*sin(3.14 * (day[[i]]-67) / 365)) + 5.2
    
    #warm summer
    #Temp=8.5*(sin(3.14 * (day[[i]]-67) / 365)*sin(3.14 * (day[[i]]-67) / 365)) + 7.2
    
    #more seasonal
    #Temp=5.3*(sin((2*3.14 * (day[[i]]) / 365)+129.316))+10.45
    
    #most seasonal
    #Temp=8*(sin((2*3.14 * (day[[i]]) / 365)+129.316))+10.45
    
    source('S6_Sea_Lice_Parameters.R') #loads the parameters
    source('S8_Sea_Lice_A.R') #calculates the matrix A for temp at day 'i'
    
    assign(paste("A", x, sep = "."), A)
    
  }  
  
  #Calculate matrix for the year based on daily A matrices calculated for each temperature
  
  B<- A.365 %*% A.364 %*% A.363 %*% A.362 %*% A.361 %*% A.360 %*% A.359 %*% A.358 %*% A.357 %*% A.356 %*% A.355 %*% A.354 %*% A.353 %*% A.352 %*% A.351 %*% A.350 %*% A.349 %*% A.348 %*% A.347 %*% A.346 %*% A.345 %*% A.344 %*% A.343 %*% A.342%*% A.341 %*% A.340 %*% A.339 %*% A.338 %*% A.337 %*% A.336 %*% A.335 %*% A.334 %*% A.333 %*% A.332 %*% A.331 %*% A.330 %*% A.329 %*% A.328 %*% A.327 %*% A.326 %*% A.325 %*% A.324 %*% A.323 %*% A.322 %*% A.321 %*% A.320 %*% A.319 %*% A.318 %*% A.317 %*% A.316 %*% A.315 %*% A.314 %*% A.313 %*% A.312 %*% A.311 %*% A.310 %*% A.309 %*% A.308 %*% A.307 %*% A.306 %*% A.305 %*% A.304 %*% A.303 %*% A.302 %*% A.301 %*% A.300 %*% A.299 %*% A.298 %*% A.297 %*% A.296 %*% A.295 %*% A.294 %*% A.293 %*% A.292 %*% A.291 %*% A.290 %*% A.289 %*% A.288 %*% A.287 %*% A.286 %*% A.285 %*% A.284 %*% A.283 %*% A.282 %*% A.281 %*% A.280 %*% A.279 %*% A.278 %*% A.277 %*% A.276 %*% A.275 %*% A.274 %*% A.273 %*% A.272 %*% A.271 %*% A.270 %*% A.269 %*% A.268 %*% A.267 %*% A.266 %*% A.265 %*% A.264 %*% A.263 %*% A.262 %*% A.261 %*% A.260 %*% A.259 %*% A.258 %*% A.257 %*% A.256 %*% A.255 %*% A.254 %*% A.253 %*% A.252 %*% A.251 %*% A.250 %*% A.249 %*% A.248 %*% A.247 %*% A.246 %*% A.245 %*% A.244 %*% A.243 %*% A.242%*% A.241 %*% A.240 %*% A.239 %*% A.238 %*% A.237 %*% A.236 %*% A.235 %*% A.234 %*% A.233 %*% A.232 %*% A.231 %*% A.230 %*% A.229 %*% A.228 %*% A.227 %*% A.226 %*% A.225 %*% A.224 %*% A.223 %*% A.222 %*% A.221 %*% A.220 %*% A.219 %*% A.218 %*% A.217 %*% A.216 %*% A.215 %*% A.214 %*% A.213 %*% A.212 %*% A.211 %*% A.210 %*% A.209 %*% A.208 %*% A.207 %*% A.206 %*% A.205 %*% A.204 %*% A.203 %*% A.202 %*% A.201 %*% A.200 %*% A.199 %*% A.198 %*% A.197 %*% A.196 %*% A.195 %*% A.194 %*% A.193 %*% A.192 %*% A.191 %*% A.190 %*% A.189 %*% A.188 %*% A.187 %*% A.186 %*% A.185 %*% A.184 %*% A.183 %*% A.182 %*% A.181 %*% A.180 %*% A.179 %*% A.178 %*% A.177 %*% A.176 %*% A.175 %*% A.174 %*% A.173 %*% A.172 %*% A.171 %*% A.170 %*% A.169 %*% A.168 %*% A.167 %*% A.166 %*% A.165 %*% A.164 %*% A.163 %*% A.162 %*% A.161 %*% A.160 %*% A.159 %*% A.158 %*% A.157 %*% A.156 %*% A.155 %*% A.154 %*% A.153 %*% A.152 %*% A.151 %*% A.150 %*% A.149 %*% A.148 %*% A.147 %*% A.146 %*% A.145 %*% A.144 %*% A.143 %*% A.142%*% A.141 %*% A.140 %*% A.139 %*% A.138 %*% A.137 %*% A.136 %*% A.135 %*% A.134 %*% A.133 %*% A.132 %*% A.131 %*% A.130 %*% A.129 %*% A.128 %*% A.127 %*% A.126 %*% A.125 %*% A.124 %*% A.123 %*% A.122 %*% A.121 %*% A.120 %*% A.119 %*% A.118 %*% A.117 %*% A.116 %*% A.115 %*% A.114 %*% A.113 %*% A.112 %*% A.111 %*% A.110 %*% A.109 %*% A.108 %*% A.107 %*% A.106 %*% A.105 %*% A.104 %*% A.103 %*% A.102 %*% A.101 %*% A.100 %*% A.99 %*% A.98 %*% A.97 %*% A.96 %*% A.95 %*% A.94 %*% A.93 %*% A.92 %*% A.91 %*% A.90 %*% A.89 %*% A.88 %*% A.87 %*% A.86 %*% A.85 %*% A.84 %*% A.83 %*% A.82 %*% A.81 %*% A.80 %*% A.79 %*% A.78 %*% A.77 %*% A.76 %*% A.75 %*% A.74 %*% A.73 %*% A.72 %*% A.71 %*% A.70 %*% A.69 %*% A.68 %*% A.67 %*% A.66 %*% A.65 %*% A.64 %*% A.63 %*% A.62 %*% A.61 %*% A.60 %*% A.59 %*% A.58 %*% A.57 %*% A.56 %*% A.55 %*% A.54 %*% A.53 %*% A.52 %*% A.51 %*% A.50 %*% A.49 %*% A.48 %*% A.47 %*% A.46 %*% A.45 %*% A.44 %*% A.43 %*% A.42%*% A.41 %*% A.40 %*% A.39 %*% A.38 %*% A.37 %*% A.36 %*% A.35 %*% A.34 %*% A.33 %*% A.32 %*% A.31 %*% A.30 %*% A.29 %*% A.28 %*% A.27 %*% A.26 %*% A.25 %*% A.24 %*% A.23 %*% A.22 %*% A.21 %*% A.20 %*% A.19 %*% A.18 %*% A.17 %*% A.16 %*% A.15 %*% A.14 %*% A.13 %*% A.12 %*% A.11 %*% A.10 %*% A.9 %*% A.8 %*% A.7 %*% A.6 %*% A.5 %*% A.4 %*% A.3 %*% A.2 %*% A.1  
  
  
  l1<-lambda(B)
  assign(paste("lambda.year", z, sep = "."), l1)
  lyear=cbind(lyear, l1)
  
  l2<-10^(log10(l1)/365)
  assign(paste("lambda.day", z, sep = "."), l2)
  lday=cbind(lday, l2)
  print(z)  #To give some indication on the console of progress
}

mean(lday) #lambda daily rate and 95% Quantiles
quantile( lday, c(0.025, .975) )
mean(lyear) #lambda yearly rate and 95% Quantiles
quantile( lyear, c(0.025, .975) )
