# Supplementary material for: Modelling the Impact of Temperature-Induced Life History Plasticity and Mate Limitation on the Epidemic Potential of a Marine Ectoparasite
Source: PLoS One. 2014 Feb 5;9(2):e88465. doi: 10.1371/journal.pone.0088465 (PMC3914972; doi:10.1371/journal.pone.0088465)
Supplement: Code S5 — R-code for matrix population project with density-dependent mating. (R) [file pone.0088465.s009.r]

#Sea lice simulations with Allee effects, calculated for a constant temperature and attachment rate

rm(list = ls()) #clear values in workspac ###WILL CLEAR EVERYTHING, BE CAREFUL IF YOU HAVE OTHER WORK OPEN###

setwd() #Set to your working directory. make sure that sourced files (S7 and S8) are in the same directory

#Install the packages if you do not have them
require(triangle)
require(popbio)
require(matrixStats)


Threshold=vector(mode="numeric", length=0)

#set number of iterations
for(l in 1:10){
  
  #Set temperature and attachment parameters
  Temp= 5
  CopAttach=0.001
  
  
  
  Population=vector(mode="numeric", length=0)
  Population=c(0,0,0,0,0.1,0,0) #Initial infection vector
  
  AdultF = vector(mode="numeric",length=0)
  
  VMR=2 #Only set the VMR if using the equation for Allee where VMR>1
  
  
  #runs the simulation for up to 1000 days, but will stop if the threshold of 3 adult female lice/ salmon host is reached.
  
  for(x in 1:1000){
    # print(l)
    # print(x)
    
    AdultF<-Population[5]+Population[6]+Population[7]
    Adult=AdultF*2
    
    
    # Only use these 2 equations if using the  calculation for Allee effects with VMR>1
    k=Adult/(VMR-1) # (Equation 10)
    alpha=Adult/(Adult+k) # converts k into alpha
    
    
    #Mating success: 'Allee' is the amount that fecundity is discounted as a function of adult lice abundance (Adult). Activate the equation you are interested in
    
    #Allee= 1-exp(-Adult/2)#Poisson Distribution- VMR=1 (equation 12)
    
    #Allee=1-(((1-alpha)^(1+k))*((1-(alpha/2))^(-1-k))) #With VMR >1, (equation 11)
    
    Allee=1 #No density dependence
    
    source('S7_Sea_Lice_Parameters_Density.R')  
    source('S8_Sea_Lice_A.R')
    
    
    if(AdultF < 3) {Population=A %*% Population
    } else {break} #this equation will stop the run before 1000 days if the AdultF population is above 3.
    
    
    # if(Allee < 0.95) {Population=A %*% Population
    # } else {break}  
  }
  print(x)
  Threshold <-cbind (Threshold, x)
  
  
}

#Output is the number of days(mean and 95% quantiles) required to reach the threshold of 3 AdultF lice/ salmon, 
mean(Threshold) 
quantile( Threshold, c(0.025, .975) )
