# Supplementary material for: Modelling the Impact of Temperature-Induced Life History Plasticity and Mate Limitation on the Epidemic Potential of a Marine Ectoparasite
Source: PLoS One. 2014 Feb 5;9(2):e88465. doi: 10.1371/journal.pone.0088465 (PMC3914972; doi:10.1371/journal.pone.0088465)
Supplement: Code S8 — R-code for the matrix A. (R) [file pone.0088465.s012.r]

#Structure of the population projection matrix, A, for Lepeophtheirus salmonis (sea lice)
# This code will not work alone, but is sourced by files S2, S3, S4 and S5

A <- matrix(c(P1, 0, 0, 0, F1, 0, F2,
              G1, P2, 0, 0, 0, 0, 0,   
              0, G2, P3, 0, 0, 0, 0, 
              0, 0, G3, P4, 0, 0, 0, 
              0, 0, 0, G4, P5, 0, 0, 
              0, 0, 0, 0, G5, P6, G7,  
              0, 0, 0, 0, 0, G6, P7),
            nrow=7,byrow=T, 
            dimnames = list(c("Eggs", "Copepodids", "Chalimus", "Preadults", "Gravid_1", "Between_Clutch", "Gravid_2"),
                            c("Eggs", "Copepodids", "Chalimus", "Preadults", "Gravid_1", "Between_Clutch", "Gravid_2")))
